# Supplementary material for: Where are the hotspots and coldspots of landscape values, visitor use and biodiversity in an urban forest?
Source: PLoS One. 2018 Sep 26;13(9):e0203611. doi: 10.1371/journal.pone.0203611 (PMC6157851; doi:10.1371/journal.pone.0203611)
Supplement: S2 Table — (XLSX) [file pone.0203611.s002.xlsx]

## Sheet: biotope_list
A list of urban biotopes in Helsinki's Central Park included in the expert questionnaire
Biotope type	Biotope	Area (ha)	Description
Agricultural environments	Agricultural fields	194.84	Cultivated or fallow fields that are included in the cultivation cycle.
	Community gardens	12.72	Fenceless and cabinless cultivation areas that are associated to allotment gardens or other recreational areas. Used mainly to cultivate ornamental and food plants.
	Fresh meadows and pastures	16	(Nearly) treeless biotopes, usually formed by grazing or cutting of unprepared land. Can also emerge, when lawns are left unmowed. Not affected by flooding. The most common meadow type in the Helsinki region. Variable species assemblages.
	Dry meadows	<0.1	Dry meadows found in sand, gravel, and morainic soils. Vegetation is low and occasionally patchy.
	Moors	0.16	Born usually to places with frequent anthropogenic disturbances, such as military training areas. Located in sand, gravel, and fine sand soils. Archipelagial moors are often used as pastures and they can be dry meadow-like. Without management, they are often juniper dominated.
	Fortifications and cultural areas	0.4	Old, man-made structures build from different ground substrates. Cultural environments characterized by neophytic plant species.
Aquatic biotopes	River ecosystems	6.2	The lotic water and floor habitats of rivers.
	Stream ecosystems_x000D_	16.68	The lotic water and floor habitats of small streams.
	Forested and shrubby riverbanks	1.76	Riparian biotopes with a distinctively layered vegetation. The tree layer expands at least 3m above ground and can occur in a narrow zone.
	Open & meadow riverbanks	0.16	Riparian biotopes with no trees or shrubs. Located next to agricultural fields, meadows, or constructed areas.
Brownfields	Open brownfields	9.36	(Nearly) treeless and shrubless environments born in abandoned lots, roadside verges etc. High richness of herbaceous species. May include some patches bare land.
	Shrubby brownfields	48.24	Developed into man-modified areas or abandoned agricultural fields. Willows and birches are often dominant in the shrub layer. Trees are under 30 y. old. Shrubby roadside verges are a typical example of this biotope.
Forests (forests have been divided into two age groups: 1) 30–100 y.: trees in the forest cover are mainly 30 to 100 years in age; 2) 100– y.: trees in the forest cover are mainly older than 100 years)	Forests on rocky substrates	35.44	Pine forests that grow in rocks. Tree cover is usually low and sparse. Junipers are often found in the shrub layer. Cladonia lichens may be found in the floor layer.
	Old-growth forests on rocky substrates	11.08
	Heathland forests (30-100 y.)	382.64	Most common forest type in Southern Finland. Here the biotope covers spruce dominated mesic and herb-rich heathland forests, as well as pine dominated mesic and dry heathland forests. Forest structure varies a lot, and deciduous forests may be found. Dead wood is common. Humidity varies from dry to humid forests.
	Old-growth heathland forests (100- y.)	40.04
	Herb-rich forests (30-100 y.)	125.56	Spruce, pine, deciduous tree, or broad-leaf deciduous tree dominated forests. They also include herb-rich forests covered by Finnish Nature Protection and Forest Acts. Herbs are common whereas dwarf shrubs and lichens are rare. Typical herb-rich soil is meso- or eutrophic and only mildly acidic (pH 6–7).
	Old-growth herb-rich forests (100- y.)	11.52
	Pine marshes (30-100 y.)	2.84	Pine dominated, tussock-covered, oligotrophic marshes with mainly thick peat layer. Here pine marshes include “actual” pine mires such as dwarf shrub pine bogs, as well as semiopen pine or deciduous tree dominated mire combinations such as oligotrophic tall-sedge pine fens. May include ditched or transition-phase marshes.
	Old-growth pine marshes (100- y.)	0.12
	Spruce mires (30-100 y.)	20.64	Spruce or deciduous tree dominated forests affected by groundwater. They are often found in small mire patches associated with heathland or herb-rich forests and in the fringe of large mire mosaics. Diverse herbaceous vegetation is found in eutrophic spruce mires. Dead wood is common.
	Old-growth spruce mires (100- y.)	5.2
	Small deciduous forests (<0.5ha)	4	Small (<0.5 ha) forest patches. Tree layer expands min. 5m above ground and is often layered. Often found in traffic buffer zones, parks, next to streets, field verges, and late successional wastelands.
Impermeable surfaces	Impermeable surfaces	81.08	Buildings, roads, pavements, and other covered, impermeable surfaces.
Open mires_x000D_	Hollow bogs_x000D_	<0.1	Bogs with low vegetation, mainly dominated by sedges. They occur in lake-fills, as small patches in forests, and as parts of larger bog mosaics.
Other antrophogenic environments	Areas beneath power-lines	2.48	Canopy is kept low, and trees are frequently removed. Vegetation may include meadow or dry meadow species, based on soil type, nutrient levels, and humidity. Shrubs are common and include junipers.
	Anthrophogenic sand and gravelpits	10.2	Man-made pits that are nearly or completely bare.
Parks & gardens	Built parks with trees	9.68	Parks build for active use or representative purposes. Large, often broadleave, trees. Canopy cover varies in-between 20 and 70 %. Vegetation is managed and controlled. Lawns and planted ornamental vegetation and shrubs
	Manor gardens	0.12	Fenced, build parks, usually with trees. Vegetation is managed and controlled. May include avenues and built water and stone elements. May have many broad-leave trees.
	Botanical gardens	0.12	Fenced and built parks with trees that have a high number of planted indigenous and introduced plant species. Vegetation is managed and controlled. May include avenues and built water and stone elements.
	Cemeteries	5.24	Areas circled by stone walls that have many trees and ornamental plants, as well as built stone elements.
	Golf courses	12.68	Areas dedicated to golf. In addition to actual greens, they include different kinds of meadows, tree-covered areas, and sand and water elements.
Sands and rocks_x000D_	Bare rocks (outcrops, ledges, rocky grounds)	1.48	Can be located in natural green areas as well as in built parks. Mosses and lichens occur in places of low disturbances. In ledges, the slope, orientation, basicity, and water availability have a great effect on the biota.
	Rocky meadows	0.32	Dry meadows that emerge as small patches in bare rocks. Vegetation may be sparse in bare rocks, more abundant and distinctive in basal rocks.
Traffic areas	Meadow and shrubby road embankments	<0.1	Build next to traffic areas to reduce noise or for landscaping purposes. Vegetation is consistent and low (mainly <1m) and consists of meadows or planted shrubs.
	Forested road embankments	0.16	Forest patches next to major roads. Age structure of the canopy varies greatly. Powerful edge effect caused by the roads.
Yards	Bare appartment suburb yards	0.16	Apartment yards that are not built on a cover. Oldest yards have often many trees, planted vegetation and open lawns.
	Residential gardens	2.12	Private and shared yards of terraced houses, detached houses and semidetached houses. Their vegetation varies greatly, but often many planted ornamental plants are used. Amount of trees and shrubs varies. Open lawns are common, as well as different activity areas (e.g. playgrounds) especially in shared yards. Yards are located in properties with plot ratio of 0.1–0.3.
